# Supplementary material for: Evaluation of prognostic risk factors of triple-negative breast cancer with 18F-FDG PET/CT parameters, clinical pathological features and biochemical indicators
Source: Front Cell Dev Biol. 2024 Sep 4;12:1421981. doi: 10.3389/fcell.2024.1421981 (PMC11408346; doi:10.3389/fcell.2024.1421981)
Supplement: Supplementary file 2 [file Table4.CSV]

	SUVmax	SUVmean	SUVpeak	TLG	MTV	TMTV	PALB	ALB	FBG	ALT	AFU	¦Â2.MG	CK
SUVmax	0	3.66E-10	5.89E-17	0.012377484	0.019037875	0.012067677	0.035218741	0.154677047	0.018398417	0.369835427	0.845148541	0.864656969	0.050163939
SUVmean	3.66E-10	0	2.36E-10	0.012057783	0.018967547	0.012763659	0.044498354	0.158331516	0.012147597	0.372853911	0.817286403	0.844297252	0.058662574
SUVpeak	5.89E-17	2.36E-10	0	0.008836732	0.013966034	0.008599293	0.029575019	0.133884659	0.01888634	0.387866328	0.797311516	0.841929119	0.046197455
TLG	0.012377484	0.012057783	0.008836732	0	4.78E-16	4.79E-16	7.73E-05	4.80E-05	0.089943361	0.788552293	0.193297508	0.610773137	0.061669953
MTV	0.019037875	0.018967547	0.013966034	4.78E-16	0	9.11E-15	6.29E-05	2.66E-05	0.105926271	0.746975137	0.185857492	0.574374251	0.070587139
TMTV	0.012067677	0.012763659	0.008599293	4.79E-16	9.11E-15	0	5.53E-05	5.29E-05	0.100891688	0.763311424	0.179008365	0.651686819	0.06069033
PALB	0.035218741	0.044498354	0.029575019	7.73E-05	6.29E-05	5.53E-05	0	2.68E-05	0.241764522	0.278039885	0.281382219	0.513746016	0.27344133
ALB	0.154677047	0.158331516	0.133884659	4.80E-05	2.66E-05	5.29E-05	2.68E-05	0	0.395475216	0.270470836	0.240447013	0.163574184	0.349061872
Glu	0.018398417	0.012147597	0.01888634	0.089943361	0.105926271	0.100891688	0.241764522	0.395475216	0	0.693153968	0.433220321	0.795501257	0.366717315
ALT	0.369835427	0.372853911	0.387866328	0.788552293	0.746975137	0.763311424	0.278039885	0.270470836	0.693153968	0	0.266367155	0.935254478	0.595650328
AFU	0.845148541	0.817286403	0.797311516	0.193297508	0.185857492	0.179008365	0.281382219	0.240447013	0.433220321	0.266367155	0	0.377019443	0.615206993
¦Â2.MG	0.864656969	0.844297252	0.841929119	0.610773137	0.574374251	0.651686819	0.513746016	0.163574184	0.795501257	0.935254478	0.377019443	0	0.71283336
CK	0.050163939	0.058662574	0.046197455	0.061669953	0.070587139	0.06069033	0.27344133	0.349061872	0.366717315	0.595650328	0.615206993	0.71283336	0
