# Supplementary material for: Evaluation of prognostic risk factors of triple-negative breast cancer with 18F-FDG PET/CT parameters, clinical pathological features and biochemical indicators
Source: Front Cell Dev Biol. 2024 Sep 4;12:1421981. doi: 10.3389/fcell.2024.1421981 (PMC11408346; doi:10.3389/fcell.2024.1421981)
Supplement: Supplementary file 4 [file Table3.CSV]

	name	Hazard.Ratio	CI95	CI_low	CI_high	P.Value	coefficients
1	NT.proBNP	1.004	1-1.009	1	1.009	0.067	0.004206615
2	ALT	1.028	0.962-1.099	0.962	1.099	0.417	0.027590046
3	AST	1.013	0.924-1.11	0.924	1.11	0.781	0.013032046
4	PALB	0	0-0.024	0	0.024	0.005	-12.71723374
5	ALB	0.919	0.846-0.998	0.846	0.998	0.045	-0.084523454
6	ALB°Ù·Ö±È	0.99	0.872-1.123	0.872	1.123	0.873	-0.010320881
7	¦Á1Çòµ°°×°Ù·Ö±È	0.926	0.482-1.781	0.482	1.781	0.819	-0.076412153
8	¦Á2Çòµ°°×°Ù·Ö±È	1.022	0.775-1.346	0.775	1.346	0.88	0.02129395
9	¦Â1Çòµ°°×°Ù·Ö±È	1.162	0.38-3.549	0.38	3.549	0.792	0.150044575
10	¦Â2Çòµ°°×°Ù·Ö±È	1.016	0.511-2.018	0.511	2.018	0.964	0.015679295
11	¦ÃÇòµ°°×°Ù·Ö±È	1.021	0.849-1.228	0.849	1.228	0.823	0.02103054
12	TBIL	0.911	0.767-1.082	0.767	1.082	0.286	-0.093691087
13	DBIL	0.638	0.246-1.653	0.246	1.653	0.355	-0.449587862
14	ALP	0.995	0.97-1.021	0.97	1.021	0.697	-0.005043705
15	GGT	0.975	0.912-1.043	0.912	1.043	0.47	-0.024847338
16	ChE	1	1ÔÂ1ÈÕ	1	1	0.902	-2.87E-05
17	LDH	1	0.991-1.009	0.991	1.009	0.951	0.000284877
18	AFU	1	0.891-1.122	0.891	1.122	0.995	0.000331541
19	GDPA	1.013	0.967-1.061	0.967	1.061	0.589	0.012720261
20	TC	1.094	0.571-2.094	0.571	2.094	0.786	0.089826132
21	TG	1.706	0.838-3.472	0.838	3.472	0.14	0.534318108
22	HDL.C	1.022	0.391-2.667	0.391	2.667	0.965	0.021393516
23	LDL.C	1.082	0.482-2.429	0.482	2.429	0.848	0.079034232
24	Glu	2.049	1.21-3.468	1.21	3.468	0.008	0.717118998
25	FMN	3.845	0.246-60.201	0.246	60.201	0.337	1.346647495
26	HbAlc	5.81	0.922-36.63	0.922	36.63	0.061	1.759557562
27	Cr	1.042	0.972-1.117	0.972	1.117	0.245	0.041244509
28	UA	1	0.992-1.008	0.992	1.008	0.966	-0.000180946
29	UREA	1.397	0.863-2.262	0.863	2.262	0.174	0.334429491
30	¦Â2.MG	2.4	0.708-8.13	0.708	8.13	0.16	0.875428838
31	CK	1.014	0.999-1.028	0.999	1.028	0.061	0.013530624
32	CK.MB	1.113	0.904-1.37	0.904	1.37	0.315	0.106681473
33	CK.MB1	1.033	0.234-4.567	0.234	4.567	0.965	0.032807335
