# Supplementary material for: Evaluation of prognostic risk factors of triple-negative breast cancer with 18F-FDG PET/CT parameters, clinical pathological features and biochemical indicators
Source: Front Cell Dev Biol. 2024 Sep 4;12:1421981. doi: 10.3389/fcell.2024.1421981 (PMC11408346; doi:10.3389/fcell.2024.1421981)
Supplement: Supplementary file 8 [file Table2.CSV]

	name	Hazard.Ratio	CI95	CI_low	CI_high	P.Value	coefficients
1	NT.proBNP	1.006	0.997-1.014	0.997	1.014	0.202	0.005604283
2	ALT	1.06	1.011-1.112	1.011	1.112	0.017	0.058518312
3	AST	1.035	0.968-1.106	0.968	1.106	0.313	0.034226814
4	PALB	0	0-0.099	0	0.099	0.011	-10.07335504
5	ALB	0.935	0.866-1.008	0.866	1.008	0.081	-0.067553464
6	Albumin percentage	1.042	0.911-1.192	0.911	1.192	0.55	0.041043739
7	¦Á1 globulin percentage	1.069	0.805-1.42	0.805	1.42	0.643	0.06693964
8	¦Á2globulin percentage	1.056	0.877-1.273	0.877	1.273	0.565	0.054768425
9	¦Â1globulin percentage	0.736	0.273-1.988	0.273	1.988	0.546	-0.306210607
10	¦Â2globulin percentage	0.637	0.316-1.283	0.316	1.283	0.207	-0.451273684
11	¦Ãglobulin percentage	0.917	0.761-1.105	0.761	1.105	0.363	-0.086511756
12	TBIL	0.953	0.839-1.083	0.839	1.083	0.462	-0.04793241
13	DBIL	0.912	0.445-1.868	0.445	1.868	0.801	-0.092375075
14	ALP	1.003	0.987-1.019	0.987	1.019	0.729	0.002894223
15	GGT	1.007	0.986-1.028	0.986	1.028	0.515	0.00679322
16	ChE	1	0.999-1	0.999	1	0.073	-0.000245946
17	LDH	1	0.993-1.008	0.993	1.008	0.955	0.000209708
18	AFU	0.848	0.761-0.946	0.761	0.946	0.003	-0.164503126
19	GDPA	1.005	0.97-1.042	0.97	1.042	0.784	0.005000993
20	TC	1.067	0.631-1.803	0.631	1.803	0.809	0.064848427
21	TG	1.144	0.56-2.335	0.56	2.335	0.713	0.134101895
22	HDL.C	0.867	0.316-2.379	0.316	2.379	0.782	-0.142173186
23	LDL.C	0.844	0.419-1.7	0.419	1.7	0.635	-0.169474783
24	FBG	1.326	0.787-2.235	0.787	2.235	0.289	0.282267062
25	FMN	0.213	0.02-2.244	0.02	2.244	0.198	-1.546031651
26	HbAlc	1.282	0.417-3.947	0.417	3.947	0.664	0.2487913
27	Cr	0.968	0.907-1.033	0.907	1.033	0.323	-0.032654719
28	UA	0.999	0.993-1.006	0.993	1.006	0.849	-0.000636639
29	UREA	1.014	0.674-1.526	0.674	1.526	0.947	0.013803476
30	¦Â2.MG	0.178	0.035-0.908	0.035	0.908	0.038	-1.728242634
31	CK	1.011	1.003-1.019	1.003	1.019	0.005	0.011257292
32	CK.MB	1.068	0.859-1.327	0.859	1.327	0.552	0.065895569
33	CK.MB1	0.529	0.095-2.938	0.095	2.938	0.467	-0.636192679
