# Supplementary material for: Evaluation of prognostic risk factors of triple-negative breast cancer with 18F-FDG PET/CT parameters, clinical pathological features and biochemical indicators
Source: Front Cell Dev Biol. 2024 Sep 4;12:1421981. doi: 10.3389/fcell.2024.1421981 (PMC11408346; doi:10.3389/fcell.2024.1421981)
Supplement: Supplementary file 10 [file DataSheet1.CSV]

sample	DFS	OS	DFStime	Ostime	age	maximum longitudinal diameter of tumor	maximum transverse diameter of tumor	SUVmax	SUVmean	SUVpeak	TLG	MTV	TMTV	diabetes mellitus	menopause	axillary lymph node metastasis	clinical stage	Histological grade	Chemotherapy response	Ki67	p53	CK56	EGFR	N terminal pro B type natriuretic peptide(NT-proBNP)	Alanine aminotransferase(ALT)	Aspartate aminotransferase(AST)	Precursor albumin(PALB)	Albumin(ALB)	Albumin percentage	α1 globulin percentage	α2 globulin percentage	β1 globulin percentage	β2 globulin percentage	γ globulin percentage	Total bilirubin(TBIL)	Direct bilirubin(DBIL)	Alkaline phosphatase(ALP)	γ-Glutamyl transferase(GGT)	Cholinesterase(ChE)	Lactate dehydrogenase(LDH)	α- L-fucosylase(AFU)	Glycylprolyl dipeptidyl aminopeptidase(GDPA)	Total cholesterol(TC)	Triglyceride(TG)	High density lipoprotein cholesterol(HDL-C)	Low density lipoprotein cholesterol(LDL-C)	Fasting blood glucose (FBG)	Flavin mononucleotide(FMN)	Glycosylated hemoglobin(HbAlc)
337399	0	0	3955	3955	46	1.5	1.2	16.08	7.76	10.41	26.56	3.42	3.42	0	0	0	IA	III		0.85	0.85	0.85	0.8		16	18	0.26	42.5	59.3	3.4	6.9	5.5	3.7	21.2	14.7	2.6	61	18	9258	152	20	76	4.65	1.06	1.54	2.5	5.3	1.52
338305	1		3827		41	1.8	1.4	13.31	5.64	8.99	30.9	5.48	5.48	0	0	0	IIA			0.5	0.01	0.6	0.05	65
339295	1	1	1912	1933	55	1.1	1	6.3	3.85	3.28	4.89	1.27	1.27	0	1	1	IIIB		I-II	0.5					25	24	0.21	40.7	60.9	3.9	7.7	5.9	5.8	15.8	10.2	1.7	101	27	9220	194	15	76	5.96	0.83	1.94	3.41	5.36	1.93
348293		1		708	61	3.1	2.8	18.4	8.38	14.87	199.11	23.77	23.77	0	1	1	IIB	II-III		0.6				40	10	15	0.18	42.1	59.2	4.2	10.8	5.4	5	15.4	19.7	3.2	76	10	7488	223	18	97	4.6	0.86	1.59	2.9	4.81	1.74
364611	0	0	3660	3660	51	1.7	1.5	12.85	5.33	8.04	23.97	4.5	5.67	0	1		IIA	II		0.6	0.8			50	7	17	0.25	47.9	62.3	3.4	6.9	5.8	3.3	18.3	22.9	4	53	15	7592	149	20	78	4.39	0.59	1.63	2.38	5.79	1.85
366639	1	1	318	408	39			6.46	3.26	4.87	49.08	15.06	17.02	0	1	1	IIIA		IIa	0.02	0.02			51	10	13	0.2	39.2	58.8	3.1	8.2	6.9	6.7	16.3	7.5	1.1	54	12	6766	144	16	77	4.78	0.78	1.69	2.69	5.55	1.61
376969					38	5.8	5.2	30.8	11.45	26.8	1074.07	93.78	93.78	0	0	0	IIIA	II		0.9	0.9	0.2	0.01	22	22	25	0.25	42	57.6	4.3	9.5	6.7	4.3	17.6	6.9	1.4	93	19	8515	274	22	56	4.28	1.2	1.41	2.35	5.42	1.71
384019	0	0	3365	3365	29	4.4	4	20.54	8.94	18.17	552.23	61.8	61.8	0	0	0	IIIA			0.8	0.5	0.5	0.01	40	12	16	0.22	46.5	65.1	3.9	8	6.4	3.7	12.9	7.3	0.6	95	10	9678	196	27	79	2.91	2.84	1.12	1.94	5.15	1.7
385836	0	1	1011	1011	70	2	1.6	26.53	7.37	18.35	190.47	25.03	25.03	0	1	0	IIA			0.25	0.4			87	31	31	0.25	45.9	55.9	3.3	10.4	6.2	4.8	19.4	13.9	1.7	91	32	9142	177	33	83	3.75	4.26	0.87	1.67	7.71	2.38
387663					49			10.78	3.4	6.27	238.67	70.22	70.22	0	0	1	IIIA		Ia	0.4	0.8			20	16	17	0.24	44.1	59.3	4	8.7	6.3	4.4	17.3	9.6	1.2	65	41	8810	202	26	66	6.1	1.74	1.84	3.97	6.1	1.71
391153	0	0	3380	3380	54	1.4	1.2	8.29	4.39	5.78	23.84	5.43	6.73	0	1	0	IIA		III b	0.8	0.6	0.7	0.8	33	13	12	0.24	41.9	50.6	4	8.8	6.5	6.4	23.7	11	1.5	82	20	7743	182	17	59	5.29	0.92	1.86	3.3	5.42	1.97
392392	0	0	3272	3272	74	5.1	4.5	17.94	7.64	13.37	694.46	90.93	155.83	0	1	0	IIIA		IIIb	0.7	0.8	0.01	0.95	33	20	18	0.3	48	60.4	3.9	9.6	5.7	5.2	15.2	18.8	3	89	61	8152	195	9	77	4.58	0.96	1.19	2.98	5.31	1.95	5.5
393854	0	0	3374	3374	61			13.76	5.89	10.32	28.42	4.82	4.82	0	1	1	IA	II		0.75	0.3	0.01	0.5	114	12	16	0.23	38.8	57.4	3.8	9.6	5.7	5.1	18.4	7.9	1.2	104	18	7811	131	21	78	4.97	0.88	1.42	3.21	4.49	1.87
394276	0	0	3351	3351	49	3	2	4.6	3.28	3.42	12.82	3.91	5.57	0	1	1	IIA			0.3	0.7	0.01	0.7	84	14	19	0.24	47.2	57.7	3.7	10.5	5.2	5.4	17.5	13.4	1.9	104	14	9276	154	19	83	5.07	1.04	1.45	3.32	5.58	1.79
396235	0	0	3340	3340	43	0.8	0.7	13.31	6.05	11.08	192.92	31.9	37.59	0	0	1	IIA	II-III		0.9	0.6	0.05	0.01	24	6	10	0.18	35	47.5	3.4	6.1	5.3	4.9	32.8	8.8	1.7	48	11	5655	135	18	40	2.45	0.63	0.79	1.31	5.27	1.32
395854	0	0	3336	3336	70	3.1	1.4	4.7	3.13	3.47	19.6	6.26	6.26	0	1	1	IIB	II-III		0.6	0.4			99	20	23	0.29	42	61.9	3.7	8.4	6	5.1	14.9	19.9	1.7	92	35	9127	152	20	61	4.01	1.62	1.3	2.32	7.02	1.89
395994	0	0	3237	3237	64	8	5.3	27.77	11.1	21.04	2292.78	207	250.9	0	1	0	IIIB	III		0.6	0.01	0.01	0.5	118	11	15	0.31	43.7	56.2	3.8	9.7	5.3	5.1	19.9	12.7	2	86	27	7270	185	15	63	4.81	1.3	1.55	3.01	5.12	1.97	5.8
396229	0	0	3331	3331	56	2.4	1.2	4.7	3.14	3.61	11.86	3.78	3.78	0	1	0	IIA	II		0.3	0.8			57	27	18	0.21	35.7	61.8	3.1	7.1	5.8	5	17.2	22.6	1.1	117	22	7390	169	17	68	5.24	1.58	1.02	3.44	5.74	1.63
371278	1		257		41	4.4	3	14.45	5.01	9.11	180.22	35.99	47.24	0	0	1	IIA	II-III		0.7	0.6	0.01	0.8		35	21	0.19	40.4	61.6	4	9.3	5.8	3.9	15.4	7.6	1.5	81	23	4782	152	10	66	3.77	0.36	1.83	1.72	4.43	1.53
398632	0	0	3218	3281	48	2.4	2.1	15.16	6.23	9.21	26.8	4.3	4.3	0		0	IIA		IIb	0.6	0.6	0.05	0.6	22	29	25	0.22	41.4	56.3	3.2	8.2	6	4.5	21.8	15.7	2.2	58	19	7852	145	18	43	5.81	1.59	1.54	3.7	4.54	1.65
399991	0	0	3287	3287	27	5	5	21.47	7.09	15.42	620.55	86.07	86.07	0		1	IIIA		IIb	0.35	0.01	0.6	0.1	102	10	13	0.17	48.4	61	3.8	9.8	5.1	3.9	16.4	10.2	1.9	61	15	6548	169	24	60	4.46	0.58	2.02	2.34	5.05	1.81
402174	0	0	3165	3165	41	1.3	1.1	13.64	5.29	8.56	54.82	10.37	10.76	0		1	IIB	II	Ib	0.8	0.8	0.1	0.1	17	16	18	0.27	50	66.8	3.4	7.5	5.7	4	12.6	18.8	3.1	106	18	8361	86	18	78	5.34	0.66	1.7	2.91	4.84	1.7
403233	0	0	3160	3160	53	17.2	15.6	29.6	8.53	24.21	9342.87	1095	1096.76	0	1		IIIC			0.45	0.5	0.1	0.75		25	29	0.04	19.7	32.2	13.7	22.7	6.5	9.2	15.7	7.7	2.6	201	147	1585	356	12	44	3	1.15	1	1.65	5.18	1.36
406473	0	0	3493	3493	55	1.9	1.4	7.93	4.53	4.84	17.27	3.81	4.4	0	1	1	IIA	II		0.9	0.9	0.01	0.5	58	25	27	0.3	43.7	55.9	3.1	7.1	5.6	4.4	23.9	23.7	3.8	104	24	9040	225	15	100	6.11	0.53	2.31	3.4	5.12	1.78
412362	0		3083		61	38	2.2	9.49	4.6	7.75	186.36	40.51	95.58	0	1	0	IV	II	Ia	0.75	0.85	0.01	0.05	89	15	22	0.23	40.8	56.3	3.4	7.4	6.3	5.6	21	6.4	1.4	92	15	9304	237	17	81	5.22	1.06	1.21	3.2	4.99	1.92
411719	1	1	501	773	43	1.2	1	4.18	3.22	2.77	2.52	0.78	4.82	0	0	1	IIA			0.8	0.01	0.03	0.75	23	9	16	0.19	42.3	55.3	3.2	8.7	5.7	4.9	22.2	12.1	2.1	66	11	5859	170	21	80	4.41	0.71	1.63	2.47	6.17	2	5.4
413343	0	0	3072	3072	33	2.8	1.7	20.76	5.84	14.84	249.64	40.49	43.62	0		0	IIB		IIIa	0.8	0.01	0.5	0.01	38	14	22	0.18	44.8	60.9	4.5	9.5	5.5	4.3	15.3	7.5	0.8	76	18	7489	150	21	72	6.14	1.47	1.39	4.03	4.39	1.51
414465	0	0	3056	3056	62	2.7	2.5	7.49	4.49	5.94	24.17	5.38	5.38	0	1	0	IIB	II-III		0.7	0.35	0.15	0.9	72	14	19	0.26	41.1	61.8	3.6	6.5	5.6	5.8	16.7	9.5	1.4	88	25	7846	177	13	82	6.02	2.78	1.32	3.57	6.11	2.04
414201	0	0	3058	3058	46	3	2.6	11.94	6.2	10.27	70.9	11.43	21.91	1		0	IIB		IIIb	0.6	0.7	0.05	0.8	19	22	17	0.29	44.4	57.9	4	9.6	6.5	4	18	7.7	1.5	55	21	6820	146	22	38	4.33	2.03	1.25	2.48	5.73	1.99
416110	0	0			68			8.78	4.53	6.47	20.07	4.43	4.43	0	1					0.2	0.15			69	32	33	0.21	43.5	60.9	3.2	8.3	5.6	4.7	17.3	14.2	1.7	124	30	8279	176	23	103	6.64	1.57	1.68	4.37	4.64	1.9
416323	0	0	3038	3038	42	2	1.8	11.51	4.74	6.55	17.16	3.62	160.62	0		1	IIIC		Ib-IIa	0.8	0.9	0.3	0.7		12	19	0.19	41.1	55.6	4.3	9.6	5.4	5.2	19.9	8	1.2	72	15	6434	278	18	51					4.61	1.7
415969	1	0	909	3037	58	3	2.1	11.75	5.2	8.85	51.33	9.87	10.65	0	1	1	IIB		IIb	0.1	0.9			314	12	16	0.21	40.9	60.7	4.1	11.2	5.9	4.6	13.5	16.8	1.9	80	10	5858	204	7	78	5.04	0.8	1.96	2.88	5.26	1.62
181993	1	1	449	510	65	2.4	1.6	11.3	4.75	7.99	28.06	5.91	37.34	1	1	1	IIIB	III	Ia	0.5	0.7	0.05	0.2	35	10	11	0.19	35.2	63	3.4	7.9	6.9	4.1	14.7	9.6	1.7	110	21	7433	165	22	50	5.61	3.13	1.21	3.34	9.53	2.59	8.1
418906	0		3014		57	1.9	1.1	4.64	3.33	2.82	2.46	0.74	0.74	0	1	1	IA		IIb	0.5	0.01	0.01	0.01	35	13	15	0.22	43.6	59.7	3.4	8.6	5.8	5.3	17.2	8.4	1.3	85	22	7386	154	18	72	5.94	1.08	2.04	3.65	5.38	1.86
431787	0	0	2980	2980	49	2.9	1.6	17.59	7.53	14.64	121.43	16.14	23.18	1	0		IIIA			0.1	0.01			34	9	13	0.22	45.4	57.7	3.3	9.2	5.6	6.1	18.1	13.7	2.1	82	21	8333	120	19	67	6.09	1.68	1.94	4.03	7.22	2.01	6.6
433923		1		203	45	4.4	4	14.59	5.3	10.87	399.86	75.4	75.79	0			IIIB		Ib~IIa	0.7	0.9	0.5	0.8		11	15	0.17	36.5	51.2	4.5	11	6.1	5	22.2	7.8	1.5	75	29	8012	336	19	45	4.99	1.48	2.01	2.89	5.38	1.39
438596	0	0	2831	2831	25	1.7	1.5	7.17	3.21	5.19	55.61	17.34	19.16	0		1	IIIA	II	Ia	0.8	0.9	0.9	0.9	16	13	15	0.2	44.4	55.4	3	8.1	6.3	5.8	21.4	20	3.5	58	16	6296	142	24	62					5.18	1.55	5.1
324871	0	0	2799	2799	38	5.4	4.2	14.97	7.24	13.46	675.16	93.28	93.45	0		0	IIA	II		0.7	0.01	0.02	0.01	27	13	14	0.25	45.9	55.7	3.8	7.1	5.3	4.8	23.3	11.1	2.1	85	42	7605	113	20	50	3.88	1.64	1.1	1.65	5.26	1.55
440823	1	1	262		49	1.6	1.2	9.76	3.86	6.35	19.3	5	58.81	0	1	1	IIIA		IIb	0.4	0.8	0.01	0.6		46	34	0.26	46.1	59.3	2.8	8.4	5.7	4.4	19.4	10.4	1.4	134	70	11445	214	12	107	7.13	4.75	1.8	3.25	5.52	1.82	5.3
443183	1	0	194	2778	36	4.2	3.2	66.81	10.74	55.81	1448.29	135	317.32	0		1	IIIC		Ib	0.9	0.9	0.9	0.7	25	11	16	0.19	45.4	58.7	4.8	10.4	5.1	4.4	16.6	21.3	3.8	101	27	6582	255	19	62	4.7	1	1.14	2.73	4.72	1.45	4.5
442673					47	9	7	15.77	5.86	13.35	1458.56	249	249	0		0	IIIB		Ib	0.15	0.01	0.3	0.15	83	20	25	0.18	39.4	57.2	4	9.7	5.9	4.5	18.7	9.7	1.8	76	16	7037	296	15	65	4.09	1.04	1.35	2.23	4.56	1.41	5.3
443245	0	0	2772	2772	52	1.4	1.2	5.5	3.98	2.46	1.56	0.39	13.49	0	1	1	IIIA		IIIb	0.7	0.7	0.5	0.9	15	29	21	0.26	48.8	64.1	2.6	6.4	6.4	6.6	13.9	13.1	2.3	76	22	6933	173	16	85	5.14	2.43	1.11	2.78	6.8	2.31	6.1
430591	1		494		32			4.88	3.02	3.21	28.05	9.29	9.29	0	0	0	IIIC	II	Ib	0.9	0.01	0.1	0.01		15	23	0.21	41.3	57.8	3.3	6.5	5.4	4.6	22.4	7.6	1.1	58	63	7179	179	21	63
448210					58	3.2	2.7	22.36	8.96	18.91	345.94	38.36	65.65	0	1	1	IIIC		IIa	0.05	0.2	0.05	0.1	19	21	25	0.25	44.9	52.7	3.5	8.3	5.3	6.6	23.6	11.1	1.6	99	28	9448	252	24	109	5.5	2.12	1.04	3.04	5.69	2.05	5.8
449040	1	0	326	2729	45	5.4	5	20.63	8.89	16.42	553.77	62.3	64.45	0		0	IIIA		IIa	0.75	0.85	0.01	0.8	15	21	19	0.28	44.2	60.5	3.2	9.6	5.9	4.5	16.3	16.8	3.2	67	26	7552	221	15	81	4.5	1.02	1.1	2.64	6.08	1.8	5.7
449484		0			43	4.8	3.6	11.08	5.27	9.39	144.85	27.48	38.82	0		1	IIB		Ib	0.8	0.9	0.01	0.6	15	22	21	0.29	44	59.1	3.2	8.4	6.9	6.6	15.8	7.2	1.1	95	16	7463	179	23	70	5.45	1.56	1.6	2.9	4.71	1.78	5.4
381316					48	5.6	5.3	33.93	11.6	29.48	1411.18	122	123.39	0		0	IIB	III		0.75	0.01	0.01	0.7	88	15	14	0.21	40.6	60.4	4	10.5	7.2	3.8	14.1	10.8	1.6	82	26	7658	184	21	51	4.83	2.08	1.07	2.93	4.18	1.44	5.8
451345	0	0	2700	2700	56	1.7	1.2	8.31	4.15	5.16	16.25	3.91	17.6	0	1	1	IIIA		IIb	0.05	0.9	0.8	0.9	32	14	17	0.29	47.4	61	3	7.8	6	5.2	17	13	2.4	102	21	7230	184	19	73	5.74	0.72	1.95	3.01	5.51	1.91	5.5
451564	1	0	899	2693	63	2.1	1.5	7.75	4.32	5.67	29.57	6.85	6.85	0	1	1	IIIB		IIb	0.3	0.7	0.1	0.2	132	12	19	0.24	45	59.2	3	9.7	6.1	4.7	17.3	8	1.6	119	29	9112	176	8	91	4.97	1.41	1.33	1.96	5.32	1.79	5.5
453271					59	1.3	1.1	4.46	3.34	3.26	5.52	1.65	1.65	1	1	0	IIA	II-III		0.4	0.01			16	26	24	0.27	43.5	60.9	3.2	8.1	7.3	5.8	14.7	8.7	1.3	115	53	11866	216	22	86	5.88	2.07	1.04	3.52	8.45	2.3	7.4
453839	0	0	2688	2688	49	3.1	1.7	7.71	4.14	6.2	43.68	10.53	10.53	0	0	1	IIB	II-III		0.6	0.01	0.25	0.05	54	12	16	0.2	44.8	61.2	3.3	6.9	6.8	4.3	17.5	17.4	3.1	69	29	8144	192	19	81	4.36	1.53	0.99	2.3	4.88	1.96	5.4
453683	0	0	2684	2684	48	3.3	2.1	15.81	6.53	12.85	84.31	12.91	12.91	0		0	IIB		IIIb	0.6	0.8	0.05	0.01	46	25	20	0.22	45.1	60.6	3	7.9	6	4.4	18.1	11.9	2	57	21	8409	180	27	83	5.64	1.16	1.58	3.1	5.04	2.04	5.6
460154					51	2.6	1.9	13.91	5.32	11.78	92.09	17.31	26.01	0	1	0	IIB		IIb	0.6	0.7	0.01	90		12	19	0.19	41.1	55.6	4.3	9.6	5.4	5.2	19.9	8	1.2	72	15	6434	278	18	111	5.81	1.68	1.13	3.63	4.61	1.7
463374					75	2.1	1.2	19.72	7.67	15.05	40.03	5.22	5.22	0	1	0	IIA		IIIb	0.3	0.6	0.01	0.01	15	18	23	0.2	41.5	58.1	3.7	8.4	6.3	5.1	18.4	15.6	3.1	59	16	5806	173	19	62	6.84	1.78	1.26	4.43	4.78	1.47
462922					54	3.7	1.8	12.02	4.41	9.76	111.66	25.33	56.33	1	1	1	IIIB		IIa	0.8	0.9			87	14	15	0.17	42.3	61.8	4.3	9.5	6.2	5	13.2	21.9	2.9	67	12	11764	207	5	86			1.46	2.86	7.27	2.97	10.5
466139	0	0	2546	2546	61	5	3.5	14.83	7.57	11.82	511.26	67.58	80.78	0		0	IIIC		IIa	0.4	0.6	0.01	0.9	91	14	27	0.2	43.5	54.1	3.7	9.4	6	5.6	21.2	11.6	2.3	71	24	9189	234	21	79	4.78	1.48	1.41	2.57	5.89	1.81	6
469408	0	0	2537	2537	53	0.9	0.6	6.12	3.51	3.52	10.99	3.13	3.13	0	1	0	IIB		Ia-Ib	0.75	0.85	0.3	0.55	25	41	43	0.25	44.8	61.6	3.8	8	6.2	6.1	14.3	13.1	2.5	125	37	8810	185	19	77	5.46	1.58	1.28	3.4	4.8	2.07	5.3
471467	0	0	2512	2512	49	2.4	1.6	15.46	6.39	11.13	42.48	6.65	9.58	0			IIB	III		0.9	0.01	0.2	0.8	34	11	16	0.2	48.6	59.2	3.8	10.5	6.6	4	15.9	14.2	2.7	77	16	8213	190	23	66	3.94	0.62	1.4	2.14	5.41	1.6	5.3
476009	0	0	2570	2570	52	3	2.5	8.99	4.63	7.7	63.36	13.69	17.99	0	1	1	IIIA		Ib	0.1	0.5			90	21	19	0.27	50.5	62.7	3.3	7.7	5.9	5.4	15	12.3	1.7	114	45	9583	175	11	89			1.68	3.72	5.66	1.82	5.6
477090	0	0	2547	2547	48			3.21	2.81	2.63	3.57	1.27	95.05	0	0	1	IIIA			0.4	0.85	0.2	0.3	58	10	16	0.2	42.6	58.4	3.9	10.2	6.1	4.8	16.6	9.2	1.7	64	17	7996	167	19	77	4.49	0.94	1.43	2.54	5.95	1.72	5.9
479160					54	7.7	6.6	13.79	5.95	10.62	499.06	83.91	83.91	0	1	1	IIIA			0.5	0.7			63	14	27	0.22	45.8	53.6	3.7	7.7	7.1	9.6	18.3	15	3.1	86	22	7319	218	14	76	3.88	0.68	1.65	1.82	5.12	1.84	5.3
478796	0	0	2534	2534	58	2.2	1.6	17.04	5.86	11.15	52.76	9	13.79	0	1	1	IIIA	II	Ia	0.3	0.01	0.8	0.01	61	23	18	0.24	42.1	57.3	4.1	9.7	6.4	5.8	16.7	23.4	3.4	70	26	9992	174	23	77	4.77	1.38	1.18	3.09	6.21	1.54	5.8
479109	0	0	2532	2532	54	8.8	7.1	26.56	10.5	24.4	5004.47	476	505.34	0	1	1	IIIC		Ia	0.05	0.5			58	12	27	0.22	40	55.8	4.9	11.4	7.3	5.2	15.4	8.4	1.2	112	17	6341	405	20	46	4.16	0.96	1.14	2.49	4.75	1.49	5
486527					67	2.4	1.3	7.42	3.61	5.02	43.8	12.13	12.13	0	1	1	IIB		Ia	0.3	0.8	0.01	0.3	52	7	24	0.21	45.5	58.9	3.7	8.3	5.8	5.1	18.2	10.3	1.9	110	11	8833	220	18	78	5.77	0.5	2.24	2.73	5.09	2.29	5.4
473844	0	0	2595	2595	38	3.8	3.1	14.25	5.77	10.37	165.87	28.75	28.75	0	0		IIB			0.1	0.1	0.2	0.5	66	18	20	0.15	42.6	61.4	4.5	9.1	5.9	4.8	14.3	8.8	1.6	68	22	5311	184	23	63	4.17	0.69	1.31	2.34	4.85	1.58	4.8
494859	0	0	2392	2392	60	2.8	2.3	17.8	7.06	14.19	125.13	17.73	22.03	0	1	0	IIB		IIIb	0.7	0.01	0.05	0.7	39	10	17	0.2	42.9	61.3	3.6	9.9	4.9	4.9	15.4	9.1	1.3	107	20	9388	192	20	98	7.6	1.27	1.61	5.1	4.98	2.23
498785	0	0	2353	2353	53	2.5	2	7.61	4.6	6.36	34.63	7.53	15.16	0	1	0	IIIA		IIa	0.4	0.01	0.5	0.1	21	17	23	0.31	46.5	64.4	3.1	9	6.4	4.3	12.8	9.2	1.3	114	26	9099	200	20	93	5.53	1.51	1.3	3.18	5.27	1.92
499398					54	2	1.4	15.35	6.05	9.49	27.2	4.5	4.5	0	1	0	IIA		IIb	0.45	0.4	0.01	0.6	23	12	16	0.27	44.4	63.1	4.1	9.3	6.4	4.7	12.4	16.3	2.9	72	18	8543	176	16	62	5.29	0.95	1.4	3.26	4.51	1.68
500238					41	3	2.4	9.68	4.99	7.84	73.81	14.78	18.6	0	0	1	IIIA	II		0.4	0.01	0.9	0.01		15	18	0.29	45.7	62.5	3.9	7.7	7.1	5.7	13.1	10.7	0.9	75	36	8498	183	13	54	4.43	1.46	1.22	2.74	5.39	1.39
499582	0	0	2346	2346	50	1.8	1.6	9.51	4.08	5.49	21.93	5.38	5.38	0	0	0	IIIA	III	Ia	0.7	0.01	0.01	0.6	21	28	20	0.21	40.8	57.8	3.9	9.2	7.9	6.9	14.3	15.5	2.5	125	25	8882	194	19	65	5.78	1.59	5.78	3.81	5.67	2.08
501614	1		306		38	8.7	4.7	28.55	10.99	24.22	2304.38	210	210	0	0	0	IIIB	III	Ia	0.85	0.01	0.25	0.15	59	44	34	0.09	34.6	53.7	9.2	14.3	5.3	4.9	12.6	9.6	1.8	78	39	3738	321	15	33	4.4	1.2	0.65	3.31	4.54	1.28
503285	0	0	2311	2311	48	2.7	2.2	14.38	6.31	11.56	75.86	12.03	19.66	0	1	0	IIB	II		0.7	0.5	0.01	0.01	92	12	17	0.23	45	60.4	3.3	9.3	6.2	4.7	16.1	13.1	2.5	37	11	7842	195	15	82	4.34	1.18	1.38	2.4	5.53	1.95
507903	0	0	2265	2265	51	5.6	4.8	18.48	7.52	15.64	1959.58	260	366	0	1	1	IIIA	III		0.7	0.1	0.7	0.2	27	29	37	0.16	42.3	53.1	3.6	8	6.2	7.3	21.8	11.4	2.6	104	45	7143	570	19	66	3.41	1.02	1.16	1.72	6.28	2.15
525698					54	10.6	9.9	23.57	7.21	19.57	2207.08	306	313.83	1	1	0	IIB		IIIb	0.9				37	20	17	0.27	46.1	63.5	3.4	10.1	6.5	5.2	11.3	8.1	1.4	99	44	9365	167	24	75	6.7	1.36	1.51	4.66	5.97	1.83
511294					41	5.7	3.2	13.69	6.86	11.54	464.17	67.68	102.79	0	0	1	IIIC		Ib-IIa	0.9	0.9	0.8	0.05	16	52	56	0.16	39.9	54.5	4.8	10.6	5.7	5.8	18.6	9.5	1.6	110	124	5803	232	12	54	4.4	1.32	1.45	2.53	4.78	1.74
511751	0	0	2231	2231	52	1.8	1	6.83	4.01	4.61	11.75	2.93	31.78	0	1	0	IIA		IIIb	0.4	0.01	0.2	0.9	48	13	21	0.28	46.3	61.2	3.3	7.6	5.9	4.6	17.4	8.4	1.3	82	22	8104	188	17	77	6	1.7	1.39	4.01	5.69	2.07
512510					40	1.8	1.4	10.28	4.74	8.7	43.08	9.1	9.1	0	0	0	IIB		IIIb	0.9	0.01	0.01	0.4	15	11	16	0.23	48.8	66.5	3.4	7.1	5.6	4.1	13.3	16	2.5	68	19	9958	177	18	67	6.09	1.09	1.59	4.06	4.9	1.89
512519					42	1.3	1	6.23	3.8	4.03	10.79	2.84	8.81	0	0	1	IIB		Ia-Ib	0.4	0.7	0.05	0.9	31	10	16	0.19	46.8	59.8	3.2	7.9	5.7	3.7	19.7	11.4	2	42	10	7411	153	9	57	3.95	0.75	1.39	2.25	5.29	1.89
512813	1		1958	2225	28	2.4	1.5	11.86	5.31	8.4	60.21	11.34	11.34	0	0	0	IIB	II	Ib-IIb	0.2	0.3	0.9	0.5	33	10	19	0.23	41.6	58	4	10	6.4	4.6	17	13.1	2.4	107	15	6850	165	10	53	3.51	1.46	1	2.12	4.97	1.56
514552	1	1	205	536	60	2.5	2	6.69	3.9	4.65	15.62	4.01	48.31	0	1	1	IIIA		Ia	0.9	0.01	0.01	0.01	73	54	39	0.14	41.1	61	3.6	7.5	6.1	4.4	17.4	10.7	2.1	97	39	8138	181	17	79	5.85	1.18	1.48	4.1	6.87	1.87
515983					30	5.2	4.5	21.72	6.77	17.73	168.27	24.82	59.64	0	0	1	IIIA		Ia-Ib	0.8	0.01	0.05	0.01	26	10	14	0.17	43.8	59.3	4.1	9.3	6.4	4.6	16.3	10.1	1.8	89	15	9015	188	16	48	4.31	0.94	1.11	2.81	4.63	1.78
518104		1		858	57	2.3	1.7	20.01	6.87	14.74	78.64	11.44	15.35	0	1	0	IIIA	III	Ia	0.8	0.01	0.02	0.3	563	12	20	0.17	41.4	58.7	4.1	9.6	5.2	4.8	17.6	8.9	1.4	75	11	8361	190	11	72	4.89	1.79	1.06	3.24	4.53	1.7
517458	0	0	2161	2164	40	2.2	2	14.41	5.94	11.7	132.35	22.3	25.13	0	0	1	IIB		Ia-Ib	0.65	0.01	0.7	0.8	37	7	14	0.21	45.2	61.7	3.9	8.6	5.2	4.4	16.2	8.7	1.7	63	14	6927	202	12	48	4.12	1.87	1.14	2.43	3.97	1.72
519842	0	0	2144	2144	61	3.6	2.6	16.8	7.3	14.72	154.87	21.22	26.01	0	1	1	IIIA		Ia	0.3	0.3	0.01	0.8	189	12	17	0.29	44.2	57.9	3.6	9.5	5.6	4.6	18.8	11.9	1.6	68	21	7986	183	18	61	7.32	1.28	1.96	4.73	4.5	2.1
519866	0	0	2143	2143	26	1.8	1.4	15.5	5.94	8.47	23.23	3.91	3.91	0	0	0	IIB		IIIa	0.6	0.01	0.01	0.6	15	10	13	0.2	43.6	53.8	3.6	9.3	6.7	5.5	21.1	6.9	1.5	78	13	7959	179	25	64	3.3	0.9	0.97	2.3	4.68	1.85
522517	0	0	2122	2122	43	1.2	1	8.38	4.36	6.06	13.84	3.17	38.99	0	0	0	IIIA		IIIb	0.8					40	41	0.24	42.9	53.7	2.7	9.2	5.7	5.7	19.4	11.3	1.8	63	30	8716	233	40	73					5.78	2.17
525722	0	0	2096	2096	47	2.7	1.8	25.83	7.8	19.53	81.7	10.48	15.78	0	0					0.9	0.9	0.3	0.9	15	10	19	0.32	47.1	62	3.4	7.8	5.7	4.2	16.9	22.7	3.9	76	16	8871	157	19	75	4.3	1.38	1.94	1.98	5.76	1.82
526346	0	0	2090	2090	59	3.1	2.2	3.28	2.72	2.6	6.39	2.35	2.35	0	1	0	IIA			0.6	0.3	0.01	0.5	28	23	21	0.28	41.9	60.7	3.4	8.7	6.8	5.4	15	6.3	1.1	97	41	7732	221	12	76	6.72	1.44	1.27	4.82	5.44	2.07
527805	0	0	2073	2073	59	2.6	2.4	13.67	3.53	9.28	339.33	96.23	147.96	0	1	1	IIIC		IIIa	0.7	0.8	0.01	0.9		19	20	0.3	41.7	58	3.6	9.1	6.2	4.9	18.2	14	2	64	38	6455	189	15	52					5.37	1.83
541176	0	0	2032	2032	54	5.1	4.7	16.07	7.2	13.88	490.1	68.07	69.63	0	1		IIIA		IIa	0.65	0.01	0.1	0.1	21	14	32	0.28	44.2	55.8	4.4	10.7	6	5.5	17.6	10.3	1.6	81	42	10422	330	33	64					6.28	1.72
543034	0	0	1933	1933	43	3.8	3.2	14.02	4.96	10.23	147.33	29.73	30.32	0	0	0	IIIA	III		0.8	0.01	0.7	0.6	24	12	15	0.27	42.7	57.9	2.9	8.3	5.7	4.6	20.6	8.4	1.3	73	17	7575	172	22	55	4.66	2.25	1.1	2.71	4.75	1.98
546038	0	0	1910	1910	32	4.7	4.6	23.02	9.8	17.14	633	64.59	64.59	0	0	0	IIIA		IIa	0.1	0.8	0.01	0.01	57	8	14	0.28	45.1	54.7	4.6	9.2	7.1	5.1	19.3	17.3	2.5	68	12	7538	188	17	52	5.07	0.88	1.34	3.3	4.45	1.84
545333	0	0	1916	1916	66	2.8	2	29.46	9.1	22.9	153.05	16.82	46.84	0	1	1	IIIA			0.7	0.01	0.4	0.7	35	20	20	0.29	50.4	62.3	3.3	7.3	6.4	5.3	15.4	11.1	2	93	20	10513	217	24	99	4.77	1.48	1.44	2.8	7.93	2.26
545706	0	0	1912	1912	66	1.9	1	7.79	4.15	4.37	10.16	2.44	2.44	0	1	0	IIA	II		0.3	0.3	0.1	0.2	68	17	18	0.31	44.5	60.2	3.9	7.6	7	4.9	16.4	10.3	1.7	83	52	8759	239	28	69	5.31	1.94	1.19	3.59	5.48	1.78
551583	0	0	1865	1865	69	1.3	0.9	10.78	5.12	6.92	15.56	3.04	7.3	0	1	1	IIB	III	Ia	0.4	0.01	0.6	0.9	100	10	14	0.24	40.7	61.1	4.5	9.6	6	4.2	14.6	11.8	2.4	218	22	8222	176	16	77	4.55	0.87	1.7	2.72	5.24	1.8
[truncated: 7 more columns]
